# Supplementary material for: MicroRNA-181 regulates the development of Ossification of Posterior longitudinal ligament via Epigenetic Modulation by targeting PBX1
Source: Theranostics. 2020 Jun 12;10(17):7492–509. doi: 10.7150/thno.44309 (PMC7359103; doi:10.7150/thno.44309)
Supplement: Supplementary file 2 — Supplementary data 1. [file thnov10p7492s2.xls]

## Sheet: Sheet1
Supplementary Data 1 The Ossification related miRNA/mRNA negative correlation network data in OPLL (GSE69787)
mRNA								miRNA
AccID	KeggID	Description	FoldChange	Log2FC	P-Value	FDR	Style	AccID2	Case	Control	FoldChange3	Log2FC4	P-Value5	FDR6	Style7	OPLL-1	OPPL-2	OPPL-3	PLL-1	PLL-2	PLL-3	Target	SourceID
FAM20C	hsa:56975	Extracellular serine/threonine protein kinase FAM20C	2.17575	1.12151	5.07823e-30	1.05834e-28	up	hsa-miR-4484	33.2143	153.57	0.216281	-2.20902	2.25425e-07	4.44996e-06	down	31	21	23	145	248	262	FAM20C	MIMAT0019018
KIAA1217	hsa:56243	Sickle tail protein homolog	15.7742	3.97949	4.13171e-186	1.15462e-183	up	hsa-miR-450b-5p	25.5037	84.9723	0.300141	-1.73629	0.000225704	0.00211772	down	31	17	11	66	133	181	KIAA1217	MIMAT0004909
KIAA1217	hsa:56243	Sickle tail protein homolog	15.7742	3.97949	4.13171e-186	1.15462e-183	up	hsa-miR-34c-5p	664.665	2100.25	0.31647	-1.65986	4.00576e-07	7.33586e-06	down	565	406	522	2069	3086	3773	KIAA1217	MIMAT0000686
SUFU	hsa:51684	cDNA, FLJ92629, highly similar to Homo sapiens suppressor of fused homolog (Drosophila) (SUFU), mRNA	2.21034	1.14427	3.84473e-15	4.00182e-14	up	hsa-miR-31-5p	49428.1	126197	0.391673	-1.35228	3.08453e-05	0.000384302	down	49702	31672	30943	132838	175824	220066	SUFU	MIMAT0000089
TLL1	hsa:7092	TLL1 protein	0.204249	-2.2916	0.000127411	0.000469338	down	hsa-miR-124-3p	394.542	61.8976	6.37411	2.67222	9.10581e-13	3.37581e-11	up	418	192	316	56	108	101	TLL1	MIMAT0000422
TLL1	hsa:7092	TLL1 protein	0.204249	-2.2916	0.000127411	0.000469338	down	hsa-miR-181a-5p	14839.9	4476.04	3.31541	1.72919	4.66907e-05	0.000554452	up	12724	10668	9329	4072	6404	8985	TLL1	MIMAT0000256
ALX3	hsa:257	Homeobox protein aristaless-like 3	0	-20	3.80673e-08	2.25978e-07	down	hsa-miR-10b-5p	4290.76	382.534	11.2167	3.48758	2.14024e-22	2.03323e-20	up	4497	2305	3170	277	669	772	ALX3	MIMAT0000254
TP63	hsa:8626	Cellular tumor antigen p53	Inf	20	3.38372e-42	1.02143e-40	up	hsa-miR-149-5p	211.534	488.799	0.432763	-1.20835	0.000452443	0.003758	down	241	122	130	326	928	957	TP63	MIMAT0000450
RPS6KA3	hsa:6197	cDNA FLJ56653, highly similar to Ribosomal protein S6 kinase alpha-3 (EC 2.7.11.1)	0.443785	-1.17207	5.98106e-28	1.15634e-26	down	hsa-miR-140-3p	8371.88	3937.38	2.12626	1.08832	0.00111931	0.00817637	up	8744	4799	5786	3089	6715	7641	RPS6KA3	MIMAT0004597
RPS6KA3	hsa:6197	cDNA FLJ56653, highly similar to Ribosomal protein S6 kinase alpha-3 (EC 2.7.11.1)	0.443785	-1.17207	5.98106e-28	1.15634e-26	down	hsa-miR-181a-5p	14839.9	4476.04	3.31541	1.72919	4.66907e-05	0.000554452	up	12724	10668	9329	4072	6404	8985	RPS6KA3	MIMAT0000256
FBN1	hsa:2200	cDNA FLJ61597, highly similar to Fibrillin-1	2.48411	1.31273	3.39218e-54	1.37506e-52	up	hsa-miR-542-3p	104.834	383.766	0.273171	-1.87213	2.66865e-07	5.20044e-06	down	101	60	79	339	581	753	FBN1	MIMAT0003389
AXIN2	hsa:8313	AXIN2 protein	2.16011	1.1111	2.09224e-05	8.79871e-05	up	hsa-miR-1246	28.0975	150.986	0.186093	-2.4259	1.99407e-05	0.000279384	down	33	8	28	83	298	320	AXIN2	MIMAT0005898
AXIN2	hsa:8313	AXIN2 protein	2.16011	1.1111	2.09224e-05	8.79871e-05	up	hsa-miR-4484	33.2143	153.57	0.216281	-2.20902	2.25425e-07	4.44996e-06	down	31	21	23	145	248	262	AXIN2	MIMAT0019018
HOXA11	hsa:3207	cDNA, FLJ94560, highly similar to Homo sapiens homeo box A11 (HOXA11), mRNA	0.141178	-2.82441	1.73878e-34	4.15416e-33	down	hsa-miR-181a-5p	14839.9	4476.04	3.31541	1.72919	4.66907e-05	0.000554452	up	12724	10668	9329	4072	6404	8985	HOXA11	MIMAT0000256
GDF5	hsa:8200	GDF5	61.6219	5.94537	8.1449e-131	1.22134e-128	up	hsa-miR-132-3p	192.875	1174.1	0.164274	-2.60582	5.9909e-14	2.39636e-12	down	209	131	99	1026	1801	2299	GDF5	MIMAT0000426
HOXC10	hsa:3226	Homeobox protein Hox-C10	0.40755	-1.29495	4.37093e-06	2.02652e-05	down	hsa-miR-885-5p	266.436	7.99707	33.3167	5.05817	7.4568e-28	1.41679e-25	up	311	108	222	10	14	7	HOXC10	MIMAT0004947
HOXC11	hsa:3227	Homeobox protein Hox-C11	0	-20	5.83451e-22	8.91563e-21	down	hsa-miR-27b-3p	17999.8	7144.86	2.51927	1.33301	0.000167415	0.00162084	up	17068	11201	12513	4910	11190	16597	HOXC11	MIMAT0000419
TBX3	hsa:6926	cDNA FLJ61570, highly similar to T-box transcription factor TBX3	0.0239967	-5.38102	0	0	down	hsa-miR-137	2082.86	769.13	2.70808	1.43727	0.000465768	0.00384765	up	1820	1452	1347	476	1179	1932	TBX3	MIMAT0000429
PBX1	hsa:5087	cDNA FLJ76851, highly similar to Homo sapiens pre-B-cell leukemia transcription factor 1 (PBX1), mRNA	0.159851	-2.6452	3.65413e-93	3.16417e-91	down	hsa-miR-3135b	4867.52	1097.92	4.4334	2.14841	6.03784e-12	1.91198e-10	up	5517	2640	3247	1528	1293	1399	PBX1	MIMAT0018985
PBX1	hsa:5087	cDNA FLJ76851, highly similar to Homo sapiens pre-B-cell leukemia transcription factor 1 (PBX1), mRNA	0.159851	-2.6452	3.65413e-93	3.16417e-91	down	hsa-miR-181a-5p	14839.9	4476.04	3.31541	1.72919	4.66907e-05	0.000554452	up	12724	10668	9329	4072	6404	8985	PBX1	MIMAT0000256
CREB3L2	hsa:64764	cDNA FLJ77394, highly similar to Homo sapiens cAMP responsive element binding protein 3-like 2 (CREB3L2), mRNA	0.453203	-1.14177	8.17159e-34	1.91508e-32	down	hsa-miR-148a-3p	4081.31	1868.09	2.18475	1.12747	0.00133158	0.00941398	up	4032	2644	2569	1478	2775	4104	CREB3L2	MIMAT0000243
CREB3L2	hsa:64764	cDNA FLJ77394, highly similar to Homo sapiens cAMP responsive element binding protein 3-like 2 (CREB3L2), mRNA	0.453203	-1.14177	8.17159e-34	1.91508e-32	down	hsa-miR-3916	91.7474	22.474	4.08237	2.02941	1.17222e-05	0.000168092	up	112	32	80	17	31	54	CREB3L2	MIMAT0018190
ETS2	hsa:2114	Protein C-ets-2	0.0927459	-3.43057	4.61407e-103	4.89091e-101	down	hsa-miR-335-5p	12179.9	3021.13	4.03158	2.01135	3.66263e-09	9.43592e-08	up	11760	6894	9267	2496	4513	6377	ETS2	MIMAT0000765
CMKLR1	hsa:1240	Chemokine-like receptor 1	Inf	20	7.80347e-131	1.17973e-128	up	hsa-miR-149-5p	211.534	488.799	0.432763	-1.20835	0.000452443	0.003758	down	241	122	130	326	928	957	CMKLR1	MIMAT0000450
PDK4	hsa:5166	Pyruvate dehydrogenase kinase, isozyme 4, isoform CRA_a	0.258891	-1.94959	1.43067e-16	1.65958e-15	down	hsa-miR-148a-3p	4081.31	1868.09	2.18475	1.12747	0.00133158	0.00941398	up	4032	2644	2569	1478	2775	4104	PDK4	MIMAT0000243
CSGALNACT1	hsa:55790	cDNA FLJ30592 fis, clone BRAWH2008706, highly similar to Chondroitinbeta-1,4-N-acetylgalactosaminyltransferase 1 (EC 2.4.1.174)	10.1883	3.34884	1.53907e-45	5.03309e-44	up	hsa-miR-218-5p	1029.46	5452.05	0.188821	-2.40491	1.86122e-12	6.42965e-11	down	1072	510	826	5503	8736	8616	CSGALNACT1	MIMAT0000275
HOXC4	hsa:3221	Homeobox protein Hox-C4	8.15068	3.02692	4.70896e-29	9.48166e-28	up	hsa-miR-4521	1450.43	2972.58	0.487935	-1.03524	0.000333599	0.00293104	down	1195	1181	755	2380	4386	6506	HOXC4	MIMAT0019058
SOX6	hsa:55553	Transcription factor SOX-6	26.0324	4.70223	1.65776e-19	2.24327e-18	up	hsa-miR-132-3p	192.875	1174.1	0.164274	-2.60582	5.9909e-14	2.39636e-12	down	209	131	99	1026	1801	2299	SOX6	MIMAT0000426
SOX6	hsa:55553	Transcription factor SOX-6	26.0324	4.70223	1.65776e-19	2.24327e-18	up	hsa-miR-218-5p	1029.46	5452.05	0.188821	-2.40491	1.86122e-12	6.42965e-11	down	1072	510	826	5503	8736	8616	SOX6	MIMAT0000275
SOX6	hsa:55553	Transcription factor SOX-6	26.0324	4.70223	1.65776e-19	2.24327e-18	up	hsa-miR-199b-5p	878.925	22540.9	0.0389924	-4.68066	9.77363e-22	8.25329e-20	down	867	591	524	14449	36991	52540	SOX6	MIMAT0000263
SOX6	hsa:55553	Transcription factor SOX-6	26.0324	4.70223	1.65776e-19	2.24327e-18	up	hsa-miR-424-5p	1402.93	6870.26	0.204204	-2.29192	4.68156e-12	1.51404e-10	down	1359	837	1004	6320	10502	12812	SOX6	MIMAT0001341
SOX6	hsa:55553	Transcription factor SOX-6	26.0324	4.70223	1.65776e-19	2.24327e-18	up	hsa-miR-330-3p	56.3775	139.233	0.404915	-1.30431	0.000492907	0.00394837	down	38	50	30	140	207	241	SOX6	MIMAT0000751
SOX6	hsa:55553	Transcription factor SOX-6	26.0324	4.70223	1.65776e-19	2.24327e-18	up	hsa-miR-450b-5p	25.5037	84.9723	0.300141	-1.73629	0.000225704	0.00211772	down	31	17	11	66	133	181	SOX6	MIMAT0004909
TGFB2	hsa:7042	cDNA, FLJ93591, highly similar to Homo sapiens transforming growth factor, beta 2 (TGFB2), mRNA	25.257	4.65861	1.60803e-197	5.02687e-195	up	hsa-miR-199b-5p	878.925	22540.9	0.0389924	-4.68066	9.77363e-22	8.25329e-20	down	867	591	524	14449	36991	52540	TGFB2	MIMAT0000263
TGFB2	hsa:7042	cDNA, FLJ93591, highly similar to Homo sapiens transforming growth factor, beta 2 (TGFB2), mRNA	25.257	4.65861	1.60803e-197	5.02687e-195	up	hsa-miR-330-3p	56.3775	139.233	0.404915	-1.30431	0.000492907	0.00394837	down	38	50	30	140	207	241	TGFB2	MIMAT0000751
SMURF1	hsa:57154	SMAD specific E3 ubiquitin protein ligase 1, isoform CRA_a	0.380174	-1.39527	1.93388e-35	4.76215e-34	down	hsa-miR-563	594.572	6.32903	93.9436	6.55372	1.00125e-28	2.3073e-26	up	689	224	523	13	5	2	SMURF1	MIMAT0003227
SMURF1	hsa:57154	SMAD specific E3 ubiquitin protein ligase 1, isoform CRA_a	0.380174	-1.39527	1.93388e-35	4.76215e-34	down	hsa-miR-137	2082.86	769.13	2.70808	1.43727	0.000465768	0.00384765	up	1820	1452	1347	476	1179	1932	SMURF1	MIMAT0000429
SMURF1	hsa:57154	SMAD specific E3 ubiquitin protein ligase 1, isoform CRA_a	0.380174	-1.39527	1.93388e-35	4.76215e-34	down	hsa-miR-10a-5p	23516.3	51.0365	460.774	8.84792	1.01782e-88	1.54709e-85	up	24966	12792	16910	53	61	103	SMURF1	MIMAT0000253
PRELP	hsa:5549	Prolargin	2.36411	1.2413	1.99077e-17	2.42201e-16	up	hsa-miR-31-5p	49428.1	126197	0.391673	-1.35228	3.08453e-05	0.000384302	down	49702	31672	30943	132838	175824	220066	PRELP	MIMAT0000089
GLI2	hsa:2736	Zinc finger protein GLI2	0.20619	-2.27796	4.78707e-29	9.62842e-28	down	hsa-miR-181a-5p	14839.9	4476.04	3.31541	1.72919	4.66907e-05	0.000554452	up	12724	10668	9329	4072	6404	8985	GLI2	MIMAT0000256
HAND2	hsa:9464	cDNA FLJ16260 fis, clone IMR322006947, highly similar to Heart- and neural crest derivatives-expressed protein 2	0.0151077	-6.04857	8.74847e-17	1.02644e-15	down	hsa-miR-181a-5p	14839.9	4476.04	3.31541	1.72919	4.66907e-05	0.000554452	up	12724	10668	9329	4072	6404	8985	HAND2	MIMAT0000256
NOG	hsa:9241	cDNA, FLJ94753, highly similar to Homo sapiens noggin (NOG), mRNA	0.0806051	-3.63299	5.07333e-07	2.66209e-06	down	hsa-miR-148a-3p	4081.31	1868.09	2.18475	1.12747	0.00133158	0.00941398	up	4032	2644	2569	1478	2775	4104	NOG	MIMAT0000243
ROR2	hsa:4920	Tyrosine-protein kinase transmembrane receptor ROR2	0.355686	-1.49132	5.7176e-11	4.42532e-10	down	hsa-miR-124-3p	394.542	61.8976	6.37411	2.67222	9.10581e-13	3.37581e-11	up	418	192	316	56	108	101	ROR2	MIMAT0000422
ROR2	hsa:4920	Tyrosine-protein kinase transmembrane receptor ROR2	0.355686	-1.49132	5.7176e-11	4.42532e-10	down	hsa-miR-204-5p	823.376	81.6708	10.0816	3.33366	2.90234e-19	2.10074e-17	up	851	464	587	70	139	146	ROR2	MIMAT0000265
HOXB6	hsa:3216	Homeobox protein Hox-B6	Inf	20	1.0077e-92	8.68506e-91	up	hsa-miR-4448	75.6037	260.577	0.29014	-1.78518	1.18606e-06	1.95957e-05	down	63	60	41	242	482	378	HOXB6	MIMAT0018967
HOXB6	hsa:3216	Homeobox protein Hox-B6	Inf	20	1.0077e-92	8.68506e-91	up	hsa-miR-199b-5p	878.925	22540.9	0.0389924	-4.68066	9.77363e-22	8.25329e-20	down	867	591	524	14449	36991	52540	HOXB6	MIMAT0000263
HOXB6	hsa:3216	Homeobox protein Hox-B6	Inf	20	1.0077e-92	8.68506e-91	up	hsa-miR-3182	42.1835	155.681	0.270961	-1.88384	3.49302e-05	0.00042138	down	43	17	40	182	213	237	HOXB6	MIMAT0015062
HOXB6	hsa:3216	Homeobox protein Hox-B6	Inf	20	1.0077e-92	8.68506e-91	up	hsa-miR-196a-5p	234.197	1485.28	0.157679	-2.66494	3.89892e-14	1.60172e-12	down	261	111	182	1323	2336	2783	HOXB6	MIMAT0000226
HOXB6	hsa:3216	Homeobox protein Hox-B6	Inf	20	1.0077e-92	8.68506e-91	up	hsa-miR-1973	20.99	3380.24	0.00620962	-7.33128	0.000345043	0.00297992	down	11	9	27	5904	2850	3099	HOXB6	MIMAT0009448
WNT5A	hsa:7474	Wingless-type MMTV integration site family member 5A variant 2	0.432845	-1.20808	2.63834e-25	4.59071e-24	down	hsa-miR-140-3p	8371.88	3937.38	2.12626	1.08832	0.00111931	0.00817637	up	8744	4799	5786	3089	6715	7641	WNT5A	MIMAT0004597
HOXB8	hsa:3218	cDNA FLJ38903 fis, clone NT2NE2001252, highly similar to HOMEOBOX PROTEIN HOX-B8	Inf	20	1.82395e-23	2.97708e-22	up	hsa-miR-196a-5p	234.197	1485.28	0.157679	-2.66494	3.89892e-14	1.60172e-12	down	261	111	182	1323	2336	2783	HOXB8	MIMAT0000226
HOXB7	hsa:3217	Homeobox protein Hox-B7	Inf	20	4.95307e-73	3.0863e-71	up	hsa-miR-196a-5p	234.197	1485.28	0.157679	-2.66494	3.89892e-14	1.60172e-12	down	261	111	182	1323	2336	2783	HOXB7	MIMAT0000226
CHI3L1	hsa:1116	cDNA FLJ38139 fis, clone D9OST2002397, weakly similar to Chitinase-3-like protein 1	32.2623	5.01178	3.98461e-179	9.93136e-177	up	hsa-miR-4461	10.1162	185.584	0.05451	-4.19734	0.000114476	0.0011918	down	7	2	15	264	217	226	CHI3L1	MIMAT0018983
HOXB3	hsa:3213	cDNA FLJ14703 fis, clone NT2RP3000512, highly similar to Homeobox protein Hox-B3	Inf	20	2.2959e-116	2.84198e-114	up	hsa-miR-218-5p	1029.46	5452.05	0.188821	-2.40491	1.86122e-12	6.42965e-11	down	1072	510	826	5503	8736	8616	HOXB3	MIMAT0000275
SMAD3	hsa:4088	cDNA FLJ56254, highly similar to Mothers against decapentaplegic homolog 3 (SMAD3)	3.75087	1.90723	2.66903e-84	2.04264e-82	up	hsa-miR-3182	42.1835	155.681	0.270961	-1.88384	3.49302e-05	0.00042138	down	43	17	40	182	213	237	SMAD3	MIMAT0015062
COL5A2	hsa:1290	cDNA FLJ60734, highly similar to Collagen alpha-2(V) chain	5.48518	2.45554	3.74993e-161	7.68485e-159	up	hsa-miR-212-3p	21.4266	324.562	0.066017	-3.92102	1.20054e-19	9.1241e-18	down	29	10	13	284	535	589	COL5A2	MIMAT0000269
COL1A1	hsa:1277	cDNA FLJ51252, highly similar to Collagen alpha-1(I) chain	3.92541	1.97284	4.37638e-118	5.52863e-116	up	hsa-miR-218-5p	1029.46	5452.05	0.188821	-2.40491	1.86122e-12	6.42965e-11	down	1072	510	826	5503	8736	8616	COL1A1	MIMAT0000275
COL1A1	hsa:1277	cDNA FLJ51252, highly similar to Collagen alpha-1(I) chain	3.92541	1.97284	4.37638e-118	5.52863e-116	up	hsa-miR-196a-5p	234.197	1485.28	0.157679	-2.66494	3.89892e-14	1.60172e-12	down	261	111	182	1323	2336	2783	COL1A1	MIMAT0000226
SULF2	hsa:55959	Extracellular sulfatase Sulf-2	3.613	1.8532	6.35598e-39	1.72397e-37	up	hsa-miR-330-3p	56.3775	139.233	0.404915	-1.30431	0.000492907	0.00394837	down	38	50	30	140	207	241	SULF2	MIMAT0000751
COL3A1	hsa:1281	Collagen, type III, alpha 1	12.876	3.68661	1.97754e-171	4.29102e-169	up	hsa-miR-196a-5p	234.197	1485.28	0.157679	-2.66494	3.89892e-14	1.60172e-12	down	261	111	182	1323	2336	2783	COL3A1	MIMAT0000226
HOXD10	hsa:3236	Homeobox protein Hox-D10	0.00948278	-6.72047	2.99003e-19	3.99335e-18	down	hsa-miR-137	2082.86	769.13	2.70808	1.43727	0.000465768	0.00384765	up	1820	1452	1347	476	1179	1932	HOXD10	MIMAT0000429
HOXD10	hsa:3236	Homeobox protein Hox-D10	0.00948278	-6.72047	2.99003e-19	3.99335e-18	down	hsa-miR-10a-5p	23516.3	51.0365	460.774	8.84792	1.01782e-88	1.54709e-85	up	24966	12792	16910	53	61	103	HOXD10	MIMAT0000253
COL1A2	hsa:1278	Collagen type I alpha 2	3.10589	1.63501	2.48972e-80	1.8008e-78	up	hsa-miR-196a-5p	234.197	1485.28	0.157679	-2.66494	3.89892e-14	1.60172e-12	down	261	111	182	1323	2336	2783	COL1A2	MIMAT0000226
ACAN	hsa:176	ACAN protein	0.11734	-3.09123	1.1936e-70	7.14766e-69	down	hsa-miR-124-3p	394.542	61.8976	6.37411	2.67222	9.10581e-13	3.37581e-11	up	418	192	316	56	108	101	ACAN	MIMAT0000422
ACAN	hsa:176	ACAN protein	0.11734	-3.09123	1.1936e-70	7.14766e-69	down	hsa-miR-1261	105.538	3.05787	34.5135	5.10909	2.51455e-18	1.73732e-16	up	119	50	81	1	6	8	ACAN	MIMAT0005913
ACAN	hsa:176	ACAN protein	0.11734	-3.09123	1.1936e-70	7.14766e-69	down	hsa-miR-181a-5p	14839.9	4476.04	3.31541	1.72919	4.66907e-05	0.000554452	up	12724	10668	9329	4072	6404	8985	ACAN	MIMAT0000256
SRC	hsa:6714	Proto-oncogene tyrosine-protein kinase Src	0.312321	-1.6789	6.21022e-39	1.68691e-37	down	hsa-miR-137	2082.86	769.13	2.70808	1.43727	0.000465768	0.00384765	up	1820	1452	1347	476	1179	1932	SRC	MIMAT0000429
HOXA5	hsa:3202	Homeobox protein Hox-A5	16.8274	4.07274	1.4843e-36	3.7605e-35	up	hsa-miR-196a-5p	234.197	1485.28	0.157679	-2.66494	3.89892e-14	1.60172e-12	down	261	111	182	1323	2336	2783	HOXA5	MIMAT0000226
HOXA5	hsa:3202	Homeobox protein Hox-A5	16.8274	4.07274	1.4843e-36	3.7605e-35	up	hsa-miR-4461	10.1162	185.584	0.05451	-4.19734	0.000114476	0.0011918	down	7	2	15	264	217	226	HOXA5	MIMAT0018983
DLX6	hsa:1750	Homeobox protein DLX-6	Inf	20	2.9289e-07	1.58279e-06	up	hsa-miR-4448	75.6037	260.577	0.29014	-1.78518	1.18606e-06	1.95957e-05	down	63	60	41	242	482	378	DLX6	MIMAT0018967
DLX6	hsa:1750	Homeobox protein DLX-6	Inf	20	2.9289e-07	1.58279e-06	up	hsa-miR-330-3p	56.3775	139.233	0.404915	-1.30431	0.000492907	0.00394837	down	38	50	30	140	207	241	DLX6	MIMAT0000751
BCL2	hsa:596	B-cell leukemia/lymphoma-2-alpha protein	8.40706	3.0716	3.59431e-27	6.75085e-26	up	hsa-miR-503-5p	419.541	2869.52	0.146206	-2.77393	2.56138e-16	1.34252e-14	down	402	260	290	2340	4634	5696	BCL2	MIMAT0002874
BCL2	hsa:596	B-cell leukemia/lymphoma-2-alpha protein	8.40706	3.0716	3.59431e-27	6.75085e-26	up	hsa-miR-34c-5p	664.665	2100.25	0.31647	-1.65986	4.00576e-07	7.33586e-06	down	565	406	522	2069	3086	3773	BCL2	MIMAT0000686
HOXA7	hsa:3204	Homeobox protein Hox-A7	2.09723	1.06848	0.000894986	0.0028198	up	hsa-miR-196a-5p	234.197	1485.28	0.157679	-2.66494	3.89892e-14	1.60172e-12	down	261	111	182	1323	2336	2783	HOXA7	MIMAT0000226
DLX1	hsa:1745	Homeobox protein DLX-1	25.1848	4.65448	0.00176696	0.00523698	up	hsa-miR-330-3p	56.3775	139.233	0.404915	-1.30431	0.000492907	0.00394837	down	38	50	30	140	207	241	DLX1	MIMAT0000751
HOXA3	hsa:3200	Homeo box A3	26.3756	4.72113	3.45494e-26	6.20476e-25	up	hsa-miR-330-3p	56.3775	139.233	0.404915	-1.30431	0.000492907	0.00394837	down	38	50	30	140	207	241	HOXA3	MIMAT0000751
NPR3	hsa:4883	cDNA FLJ77482, highly similar to Human atrial natriuretic peptide clearance receptor (ANP C-receptor) mRNA	16.5231	4.04642	5.64655e-250	2.89291e-247	up	hsa-miR-31-5p	49428.1	126197	0.391673	-1.35228	3.08453e-05	0.000384302	down	49702	31672	30943	132838	175824	220066	NPR3	MIMAT0000089
NPR3	hsa:4883	cDNA FLJ77482, highly similar to Human atrial natriuretic peptide clearance receptor (ANP C-receptor) mRNA	16.5231	4.04642	5.64655e-250	2.89291e-247	up	hsa-miR-3182	42.1835	155.681	0.270961	-1.88384	3.49302e-05	0.00042138	down	43	17	40	182	213	237	NPR3	MIMAT0015062
PTK2B	hsa:2185	Protein-tyrosine kinase 2-beta	2.35344	1.23477	1.36332e-12	1.19625e-11	up	hsa-miR-330-3p	56.3775	139.233	0.404915	-1.30431	0.000492907	0.00394837	down	38	50	30	140	207	241	PTK2B	MIMAT0000751
RUNX2	hsa:860	Runt-related transcription factor 2	3.75958	1.91057	7.33036e-16	8.0669e-15	up	hsa-miR-218-5p	1029.46	5452.05	0.188821	-2.40491	1.86122e-12	6.42965e-11	down	1072	510	826	5503	8736	8616	RUNX2	MIMAT0000275
S1PR1	hsa:1901	cDNA FLJ58121, highly similar to Sphingosine 1-phosphate receptor Edg-1	0.0854572	-3.54865	3.18662e-41	9.19782e-40	down	hsa-miR-181a-5p	14839.9	4476.04	3.31541	1.72919	4.66907e-05	0.000554452	up	12724	10668	9329	4072	6404	8985	S1PR1	MIMAT0000256
TBX15	hsa:6913	T-box transcription factor TBX15	2.55525	1.35346	5.39799e-18	6.79131e-17	up	hsa-miR-4521	1450.43	2972.58	0.487935	-1.03524	0.000333599	0.00293104	down	1195	1181	755	2380	4386	6506	TBX15	MIMAT0019058
TBX15	hsa:6913	T-box transcription factor TBX15	2.55525	1.35346	5.39799e-18	6.79131e-17	up	hsa-miR-218-5p	1029.46	5452.05	0.188821	-2.40491	1.86122e-12	6.42965e-11	down	1072	510	826	5503	8736	8616	TBX15	MIMAT0000275
TBX15	hsa:6913	T-box transcription factor TBX15	2.55525	1.35346	5.39799e-18	6.79131e-17	up	hsa-miR-1973	20.99	3380.24	0.00620962	-7.33128	0.000345043	0.00297992	down	11	9	27	5904	2850	3099	TBX15	MIMAT0009448
CSF1R	hsa:1436	cDNA FLJ53845, highly similar to Macrophage colony-stimulating factor 1 receptor (CSF-1-R) (EC 2.7.10.1)	0.187697	-2.41352	0.00206106	0.0060273	down	hsa-miR-146a-5p	7980	1817.59	4.39044	2.13437	2.70308e-10	7.60867e-09	up	7175	5305	5369	2592	1773	2633	CSF1R	MIMAT0000449
