# Supplementary material for: MicroRNA-181 regulates the development of Ossification of Posterior longitudinal ligament via Epigenetic Modulation by targeting PBX1
Source: Theranostics. 2020 Jun 12;10(17):7492–509. doi: 10.7150/thno.44309 (PMC7359103; doi:10.7150/thno.44309)
Supplement: Supplementary file 3 — Supplementary data 2. [file thnov10p7492s3.xls]

## Sheet: Sheet1
Supplementary Data 2 Oligonucleotide Sequences used in this study
Gene		Sequence
qPCR primers
RUNX2	F	GCGCATTCCTCATCCCAGTA
	R	GGCTCAGGTAGGAGGGGTAA
ALP	F	CTTTATAAGGCGGCGGGGGT
	R	AGAGATGCAATCGACGTGGG
OCN	F	GACTCGTCTCAGGCCAGTTG
	R	CACAGCATTCTGCTTTTCCTCA
OSX	F	GGAGCCTGAGTGGAACAGGAG
	R	GCCATAGTGAACTTCCTCCTCA
PBX1	F	GCTGGAGTTTGCAGAGACAC
	R	GGTTTTTCAGTCCGGTCTCCT
ACAN	F	CACACCTGAGCAGCATCGTC
	R	CGTTTGTAGGTGGTGGCTGTG
S1PR1	F	CAGCAAGATGCGAAGCGAG
	R	GACGTAGTCAGAGACCGAGC
TLL1	F	TCCTCGGTCTCCCCTTTCAA
	R	CAGGTCGTCCTTCTGGCTG
HOXA11	F	GGAAGAGGGCTGCAAATCCT
	R	CACCTCAGGGAACAGTCCAC
RPS6KA3	F	TGGCAGAAGATGGCTGTGG
	R	CAAACTGGGAAGGATCTGCCT
HAND2	F	GACCCAGGACTCCGGAAAAG
	R	ACGGGAGTGTCCTCTTCGTA
GLI2	F	CAGCCAAGGTGGGATGGG
	R	TTGGCTTCTTGCTTCTCGGA
miR-181a-5p-RT	RT	GTCGTATCCAGTGCGAACTGTGGCGATCGGTACGGGCTACACTCGGCAATTGCACTGGATACGACACTCA
miR-181a-5p-Real	F	AGTGCGAACTGTGGCGAT
	R	ATAACATTCAACGCTGTCGGTGA
miR-181a-3p-RT	RT	GTCGTATCCAGTGCGAACTGTGGCGATCGGTACGGGCTACACTCGGCAATTGCACTGGATACGACGGTAC
miR-181a-3p-Real	F	AGTGCGAACTGTGGCGAT
	R	ACCATCGACCGTTGATTGTAC
U6-RT	RT	GTCGTATCCAGTGCGAACTGTGGCGATCGGTACGGGCTACACTCGGCAATTGCACTGGATACGACAAAATATG
U6-Real	F	AGTGCGAACTGTGGCGAT
	R	GCTCGCTTCGGCAGCACATATACTA
GAPDH	F	AGTTGCGTTACACCCTTTCTTG
	R	GCTGTCACCTTCACCGTTCC
miRNA sequence
miR-10a-3p	F	CAAAUUCGUAUCUAGGGGAAUA
miR-181a-5p	F	AACAUUCAACGCUGUCGGUGAGU
miR-181a-3p	F	ACCAUCGACCGUUGAUUGUACC
siRNA sequence
siPBX1	F	GCACCUUCUUUCAAUUUAU UU
siACAN	F	GGUCUUCCCUCUGGAUUUA UU
ChIP primers
PBX1-promoter	F	GTAAGGCGAGCAGGGAAAGT
	R	GGCCACCAGATAAAGGACCG
OCN-P1	F	CATCTTCGTGCTCCTCACAGG
	R	GGTCAGCCGGTTGGTTTCTG
OCN-P2	F	GAGATCGCACCATTGCACTC
	R	AGACCTCACCAAGGCTCTCA
OCN-P3	F	ATCACTTGAACCTGGGAGGC
	R	GAGAAACAAAGTGCTCGCGG
OCN-P4	F	GAGGCACACTCCATCTTCGT
	R	GCATCCGGACAGGAGAAAGG
OSX-P1	F	TTCCCCAACTCTTCAACCCT
	R	GCCTCTAGATCAGGAGAGCA
OSX-P2	F	CCTGTGTTTGGCCATGAGTG
	R	TCCGGTCCTACAGTCCTACTC
OSX-P3	F	TGCCCCACAAAGTGAGGTAG
	R	AGGCTTGGTATTGGCTTGGG
OSX-P4	F	GAGTGGAACAGGAGTGGAGC
	R	GCTCCCCAGTGTCATGTACC
